# Supplementary material for: Effects of SLCO1B1 and SLCO1B3 Genetic Polymorphisms on Valsartan Pharmacokinetics in Healthy Korean Volunteers
Source: J Pers Med. 2021 Aug 30;11(9):862. doi: 10.3390/jpm11090862 (PMC8467379; doi:10.3390/jpm11090862)
Supplement: Supplementary file 1 [file jpm-11-00862-s001.zip]

Archive with 1 entries (1 files):
- jpm-1349926-supplementary.pdf
